# Supplementary material for: Development and Experimental Validation of a Dispersity Model for In Silico RAFT Polymerization
Source: Macromolecules. 2023 Feb 9;56(4):1581–91. doi: 10.1021/acs.macromol.2c01798 (PMC9979647; doi:10.1021/acs.macromol.2c01798)
Supplement: Supplementary file 2 — ma2c01798_si_002.zip [file ma2c01798_si_002.zip]

Archive with 2 entries (2 files):
- Repository/data.opj
- Repository/DISPERSITY_CALC.xlsx
