# Supplementary material for: Development and Experimental Validation of a Dispersity Model for In Silico RAFT Polymerization
Source: Macromolecules. 2023 Feb 9;56(4):1581–91. doi: 10.1021/acs.macromol.2c01798 (PMC9979647; doi:10.1021/acs.macromol.2c01798)
Supplement: Supplementary file 2 — ma2c01798_si_002.zip [file ma2c01798_si_002.zip › Repository/DISPERSITY_CALC.xlsx]

## Sheet: D with Tempdep (2)
RAFT Dispersity Calculator											Editable values (bold text)
		wt%	30		monomer	100	g			Conditions
Rate Constant	Value(units)		x	Monomer	CTA	Initiator	units			Temperature		69	°C	342.5
kd	2.01949e-05	(1/s)	eq	100	1	0.1
kp	4747.09	(1/(M.s))	Mr	99.13	224.35	280.8	(g/mol)			[I]:[CTA]		0.1	eq																						temperature
kt	8.20443e+09	(1/(M.s))	n	1.00878	0.0100878	0.00100878	(mol)
ka	200000	(1/(M.s))	mass	100	2.26319	0.283264	(g)			GC	(J/(mol.K))	8.314
kf	200000	(1/s)	mass solvent	239.275			(g)			Max conversion		100
phi	0.67		density	0.867			(g/mL)										2.1232
ktr	134000	(1/(M.s))	volume	275.98			(mL)			Step in Rxn	10 h half life	Ea	A	k
k-tr	98507.5	(1/(M.s))	Conc of x	3.65525	0.0365525	0.00365525	mol/L			Propagation		17	18700000	4747.09
Ctr	28.2278									Termination		15	1600000000000	8.20443e+09		1.9472e+13
f	0.7		rI	6.15833e-05	(1/s)					Addition		0	200000	200000			30.19
K(ktr/k-tr)	1									Fragmentation			666.667			36000
Dispersity(conversion)										kd	69	132.8	3.62483e+15	2.01949e-05	342.15	132800	1.92541e-05	5.31172e-21	3.62483e+15
Conversion (%)	Eqn1	Eqn 2	Eqn 3				Gaussian Quadrature	Analytical
0.001	11	81.8167	2.37023e-06	4.09649	4.09649	0.000333417	81.8177	81.818
0.05	1.2	2.58162	2.37023e-06	4.09649	4.09649	0.016875	2.63282	2.65074
0.1	1.1	1.77309	2.37023e-06	4.09649	4.09649	0.0341667	1.87551	1.91306
0.15	1.06667	1.50359	2.37023e-06	4.09649	4.09649	0.051875	1.65721	1.71609
0.2	1.05	1.36883	2.37023e-06	4.09649	4.09649	0.07	1.57366	1.65559
0.25	1.04	1.28798	2.37023e-06	4.09649	4.09649	0.0885417	1.54401	1.65069
0.3	1.03333	1.23408	2.37023e-06	4.09649	4.09649	0.1075	1.54132	1.67445
0.35	1.02857	1.19558	2.37023e-06	4.09649	4.09649	0.126875	1.55402	1.71532
0.4	1.025	1.1667	2.37023e-06	4.09649	4.09649	0.146667	1.57635	1.76752
0.45	1.02222	1.14425	2.37023e-06	4.09649	4.09649	0.166875	1.6051	1.82785
0.5	1.02	1.12628	2.37023e-06	4.09649	4.09649	0.1875	1.63834	1.89437							temp	Ap	Eap	kp	Aad	Ea	kadd	ktr	Ctr
0.55	1.01818	1.11158	2.37023e-06	4.09649	4.09649	0.208542	1.67484	1.96587						50	323.15	18700000	17	33406.2	200000	0	200000	134000	4.01123
0.6	1.01667	1.09933	2.37023e-06	4.09649	4.09649	0.23	1.7138	2.04152						60	333.15	18700000	17	40393.6	200000	0	200000	134000	3.31736
0.65	1.01538	1.08896	2.37023e-06	4.09649	4.09649	0.251875	1.75464	2.12076						70	343.15	18700000	17	48304.9	200000	0	200000	134000	2.77405
0.7	1.01429	1.08008	2.37023e-06	4.09649	4.09649	0.274167	1.79696	2.2032						80	353.15	18700000	17	57183.4	200000	0	200000	134000	2.34334
0.75	1.01333	1.07238	2.37023e-06	4.09649	4.09649	0.296875	1.84047	2.28852
0.8	1.0125	1.06564	2.37023e-06	4.09649	4.09649	0.32	1.88494	2.37652
0.86	1.01163	1.05859	2.37023e-06	4.09649	4.09649	0.3483	1.93933	2.48539
0.9	1.01111	1.05441	2.37023e-06	4.09649	4.09649	0.3675	1.97612	2.55987
0.95	1.01053	1.04968	2.37023e-06	4.09649	4.09649	0.391875	2.0226	2.65499
0.898	1.01114	1.05461	2.37023e-06	4.09649	4.09649	0.366534	1.97427	2.55611

## Sheet: D with Tempdep (3)
RAFT Dispersity Calculator											Editable values (bold text)
		wt%	42		monomer	100	g			Conditions
Rate Constant	Value(units)		x	Monomer	CTA	Initiator	units			Temperature		70	°C	343.5
kd	9.546e-06	(1/s)	eq	200	1	0.1
kp	100	(1/(M.s))	Mr	100.12	287.8	164.1	(g/mol)			[I]:[CTA]		0.1	eq																						temperature
kt	100000000	(1/(M.s))	n	0.998801	0.00499401	0.000499401	(mol)
ka	10000	(1/(M.s))	mass	100	1.43728	0.0819517	(g)			GC	(J/(mol.K))	8.314
kf	10000	(1/s)	mass solvent	140.193			(g)			Max conversion		100
phi	0.67		density	0.867			(g/mL)										2.1232
ktr	6700	(1/(M.s))	volume	161.699			(mL)			Step in Rxn	10 h half life	Ea	A	k
k-tr	4925.37	(1/(M.s))	Conc of x	10	0.5	0.01	mol/L			Propagation		17	18700000	100
Ctr	67									Termination		15	1600000000000	100000000		1.9472e+13
f	1		rI	3.08966e-05	(1/s)					Addition		0	200000	10000			30.19
K(ktr/k-tr)	1									Fragmentation			666.667			36000
Dispersity(conversion)										kd	69	132.8	3.62483e+15	9.546e-06	342.15	132800	1.92541e-05	5.31172e-21	3.62483e+15
Conversion (%)	Eqn1	Eqn 2	Eqn 3				Gaussian Quadrature	Analytical	Mn theoretical
0.001	51	80.8358	1.11169e-06	1.11169	1.11169	0.000333417	80.8361	80.8362	10
0.05	2	2.58209	1.11169e-06	1.11169	1.11169	0.016875	2.59599	2.60085
0.1	1.5	1.78358	1.11169e-06	1.11169	1.11169	0.0341667	1.81137	1.82156
0.15	1.33333	1.51741	1.11169e-06	1.11169	1.11169	0.051875	1.5591	1.57508
0.2	1.25	1.38433	1.11169e-06	1.11169	1.11169	0.07	1.43991	1.46215
0.25	1.2	1.30448	1.11169e-06	1.11169	1.11169	0.0885417	1.37396	1.40291
0.3	1.16667	1.25124	1.11169e-06	1.11169	1.11169	0.1075	1.33462	1.37075
0.35	1.14286	1.21322	1.11169e-06	1.11169	1.11169	0.126875	1.31049	1.35427
0.4	1.125	1.1847	1.11169e-06	1.11169	1.11169	0.146667	1.29587	1.34775
0.45	1.11111	1.16252	1.11169e-06	1.11169	1.11169	0.166875	1.28759	1.34803
0.5	1.1	1.14478	1.11169e-06	1.11169	1.11169	0.1875	1.28374	1.35322							temp	Ap	Eap	kp	Aad	Ea	kadd	ktr	Ctr
0.55	1.09091	1.13026	1.11169e-06	1.11169	1.11169	0.208542	1.28312	1.36209						50	323.15	18700000	17	33406.2	200000	0	200000	134000	4.01123
0.6	1.08333	1.11816	1.11169e-06	1.11169	1.11169	0.23	1.28491	1.37385						60	333.15	18700000	17	40393.6	200000	0	200000	134000	3.31736
0.67	1.07463	1.10425	1.11169e-06	1.11169	1.11169	0.260742	1.29046	1.39412						70	343.15	18700000	17	48304.9	200000	0	200000	134000	2.77405
0.7	1.07143	1.09915	1.11169e-06	1.11169	1.11169	0.274167	1.29369	1.40394						80	353.15	18700000	17	57183.4	200000	0	200000	134000	2.34334
0.75	1.06667	1.09154	1.11169e-06	1.11169	1.11169	0.296875	1.29998	1.42158
0.8	1.0625	1.08489	1.11169e-06	1.11169	1.11169	0.32	1.30723	1.44063
0.86	1.05814	1.07792	1.11169e-06	1.11169	1.11169	0.3483	1.31694	1.46513
0.9	1.05556	1.0738	1.11169e-06	1.11169	1.11169	0.3675	1.32393	1.48235
0.95	1.05263	1.06913	1.11169e-06	1.11169	1.11169	0.391875	1.33316	1.50477
0.898	1.05568	1.074	1.11169e-06	1.11169	1.11169	0.366534	1.32357	1.48147
